# Supplementary material for: A 5Ad Dietary Protocol for Functional Bowel Disorders
Source: Nutrients. 2019 Aug 17;11(8):1938. doi: 10.3390/nu11081938 (PMC6722668; doi:10.3390/nu11081938)
Supplement: Supplementary file 1 [file nutrients-11-01938-s001.zip]

Archive with 3 entries (3 files):
- Supplementary Material 1_5Ad Dietary Protocol.pdf
- Supplementary Material 2_Nutritional Analysis.pdf
- Supplementary Material 3_Meal examples.pdf
